# Supplementary material for: Habit Formation and the Effect of Repeated Stress Exposures on Cognitive Flexibility Learning in Horses
Source: Animals (Basel). 2022 Oct 18;12(20):2818. doi: 10.3390/ani12202818 (PMC9597801; doi:10.3390/ani12202818)
Supplement: Supplementary file 1 [file animals-12-02818-s001.zip]

Archive with 1 entries (1 files):
- animals-1946287-supplementary.pdf
